# Supplementary material for: Sleep, Little Baby: The Calming Effects of Prenatal Speech Exposure on Newborns’ Sleep and Heartrate
Source: Brain Sci. 2020 Aug 2;10(8):511. doi: 10.3390/brainsci10080511 (PMC7464711; doi:10.3390/brainsci10080511)
Supplement: Supplementary file 1 [file brainsci-10-00511-s001.zip]

Archive with 3 entries (3 files):
- brainsci-863718_supplements/brainsci-863718_supplements.docx
- brainsci-863718_supplements/Butzemann_lively.wav
- brainsci-863718_supplements/Kindchen_calm.wav
